# Supplementary material for: Assessing the Validity of Diffusion Weighted Imaging Models: A Study in Patients with Post-Surgical Lower-Grade Glioma
Source: J Clin Med. 2025 Jan 16;14(2):551. doi: 10.3390/jcm14020551 (PMC11766432; doi:10.3390/jcm14020551)
Supplement: Supplementary file 1 [file jcm-14-00551-s001.zip]

Archive with 1 entries (1 files):
- jcm-3385250-supplementary.pdf
